# Supplementary material for: Helicobacter pylori Infection in Croatian Population: Knowledge, Attitudes and Factors Influencing Incidence and Recovery
Source: Healthcare (Basel). 2022 Apr 30;10(5):833. doi: 10.3390/healthcare10050833 (PMC9141647; doi:10.3390/healthcare10050833)
Supplement: Supplementary file 1 [file healthcare-10-00833-s001.zip]

Archive with 1 entries (1 files):
- healthcare-1680114-supplementary.pdf
